# Supplementary material for: Evolution of increased positive charge on the SARS-CoV-2 spike protein may be adaptation to human transmission
Source: iScience. 2023 Feb 18;26(3):106230. doi: 10.1016/j.isci.2023.106230 (PMC9937996; doi:10.1016/j.isci.2023.106230)
Supplement: Data S1. Table S1 [file mmc2.xlsx]

## Sheet: Supplementary_Table_2_GenBank_a
Virus	Host	Accession_number
229E	Human	MW587038
229E	Human	MW587037
229E	Human	MW587035
229E	Human	OK625404
229E	Camel	NC_028752
229E	Human	MW202340
229E	Human	LC654446
229E	Human	LC654445
229E	Human	KY674919
229E	Human	MW532107
229E	Human	MW532106
229E	Human	MW532105
229E	Human	MW532104
229E	Human	MW532103
229E	Human	MT118677
229E	Human	MT797634
229E	Human	MW039392
229E	Human	MT438700
229E	Human	MT438698
229E	Human	MT438697
229E	Human	MT438696
229E	Human	MN369046
229E	Human	MN306046
229E	Human	KY983587
229E	Human	KY967357
229E	Human	KY621348
229E	Human	KY674914
229E	Human	KY684760
229E	Human	KY369909
229E	Human	KY369914
229E	Human	KY369913
229E	Human	KY369912
229E	Human	KY369911
229E	Human	KY369910
229E	Human	KY369908
229E	Human	MF542265
229E	Camel	MF593473
229E	Camel	KT253328
229E	Camel	KT253327
229E	Camel	KT253326
229E	Camel	KT253325
229E	Camel	KT253324
229E	Camel	KU291449
229E	Human	KU291448
229E	Camel	KT368916
229E	Camel	KT368915
229E	Camel	KT368914
229E	Camel	KT368913
229E	Camel	KT368912
229E	Camel	KT368911
229E	Camel	KT368910
229E	Camel	KT368909
229E	Camel	KT368908
229E	Camel	KT368907
229E	Camel	KT368906
229E	Camel	KT368905
229E	Camel	KT368904
229E	Camel	KT368903
229E	Camel	KT368902
229E	Camel	KT368899
229E	Camel	KT368898
229E	Camel	KT368897
229E	Camel	KT368896
229E	Camel	KT368895
229E	Camel	KT368894
229E	Camel	KT368893
229E	Camel	KT368892
229E	Human	KF514433
229E	Human	KF514432
229E	Human	KF514431
229E	Human	KF514430
229E	Human	KF514429
229E	Human	KF293666
229E	Human	KF293665
229E	Human	KF293664
229E	Human	JX503061
229E	Bat	KY073748
229E	Bat	KT253270
229E	Bat	KT253269
229E	Bat	KT253268
229E	Bat	KT253264
229E	Bat	KT253260
229E	Bat	KT253259
BCoV	Cow	LC642814
BCoV	Cow	MW711287
BCoV	Cow	MN982199
BCoV	Cow	MN982198
BCoV	Cow	NC_3045
BCoV	Cow	LC494178
BCoV	Cow	LC494177
BCoV	Cow	LC494176
BCoV	Cow	LC494175
BCoV	Cow	LC494174
BCoV	Cow	LC494173
BCoV	Cow	LC494172
BCoV	Cow	LC494171
BCoV	Cow	LC494170
BCoV	Cow	LC494169
BCoV	Cow	LC494167
BCoV	Cow	LC494166
BCoV	Cow	LC494165
BCoV	Cow	LC494164
BCoV	Cow	LC494163
BCoV	Cow	LC494162
BCoV	Cow	LC494161
BCoV	Cow	LC494160
BCoV	Cow	LC494159
BCoV	Cow	LC494158
BCoV	Cow	LC494157
BCoV	Cow	LC494156
BCoV	Cow	LC494155
BCoV	Cow	LC494154
BCoV	Cow	LC494153
BCoV	Cow	LC494152
BCoV	Cow	LC494151
BCoV	Cow	LC494150
BCoV	Cow	LC494149
BCoV	Cow	LC494148
BCoV	Cow	LC494147
BCoV	Cow	LC494146
BCoV	Cow	LC494145
BCoV	Cow	LC494144
BCoV	Cow	LC494143
BCoV	Cow	LC494142
BCoV	Cow	LC494141
BCoV	Cow	LC494140
BCoV	Cow	LC494139
BCoV	Cow	LC494138
BCoV	Cow	LC494137
BCoV	Cow	LC494136
BCoV	Cow	LC494135
BCoV	Cow	LC494134
BCoV	Cow	LC494133
BCoV	Cow	LC494132
BCoV	Cow	LC494131
BCoV	Cow	LC494130
BCoV	Cow	LC494129
BCoV	Cow	LC494128
BCoV	Cow	LC494127
BCoV	Cow	LC494126
BCoV	Cow	LC494192
BCoV	Cow	LC494191
BCoV	Cow	LC494190
BCoV	Cow	LC494189
BCoV	Cow	LC494188
BCoV	Cow	LC494187
BCoV	Cow	LC494186
BCoV	Cow	LC494185
BCoV	Cow	LC494184
BCoV	Cow	LC494183
BCoV	Cow	LC494182
BCoV	Cow	LC494181
BCoV	Cow	LC494180
BCoV	Cow	LC494179
BCoV	Cow	MG757142
BCoV	Cow	MG757141
BCoV	Cow	MG757140
BCoV	Cow	MG757139
BCoV	Cow	MG757138
BCoV	Cow	MH043955
BCoV	Cow	MH043954
BCoV	Cow	MH043953
BCoV	Cow	MH043952
BCoV	Cow	KX982264
BCoV	Cow	EF424620
BCoV	Cow	EF424618
BCoV	Cow	EF424617
BCoV	Cow	EF424616
BCoV	Cow	EF424615
BCoV	Cow	KU886219
BCoV	Cow	AF391542
BCoV	Cow	AF220295
BCoV	Cow	AF391541
BCoV	Cow	DQ811784
BCoV	Cow	FJ938065
BCoV	Cow	FJ938064
BCoV	Cow	FJ938063
BCoV	Cow	U00735
BCoV	Cow	AB354579
PHEV	Pig	MF083115
PHEV	Pig	KY994645
PHEV	Pig	MW165134
PHEV	Pig	KY419112
PHEV	Pig	KY419111
PHEV	Pig	KY419110
PHEV	Pig	KY419109
PHEV	Pig	KY419107
PHEV	Pig	KY419106
PHEV	Pig	KY419105
PHEV	Pig	KY419104
PHEV	Pig	KY419103
PHEV	Pig	KY419113
PHEV	Pig	DQ011855
OC43	Human	MW587042
OC43	Human	MW587040
OC43	Human	MW938760
OC43	Human	MW202339
OC43	Human	LC654456
OC43	Human	LC654454
OC43	Human	LC654453
OC43	Human	LC654452
OC43	Human	LC654451
OC43	Human	LC654450
OC43	Human	LC315649
OC43	Human	LC315648
OC43	Human	LC315647
OC43	Human	LC315646
OC43	Human	OK318944
OC43	Human	OK318943
OC43	Human	OK318942
OC43	Human	OK318941
OC43	Human	OK318940
OC43	Human	OK318939
OC43	Human	OK318918
OC43	Human	OK318917
OC43	Human	MZ450972
OC43	Human	KY554975
OC43	Human	KY554974
OC43	Human	KY554972
OC43	Human	KY674920
OC43	Human	KY674918
OC43	Human	KY674917
OC43	Human	MW532119
OC43	Human	MW532118
OC43	Human	MW532117
OC43	Human	MW532116
OC43	Human	MW532115
OC43	Human	MW532114
OC43	Human	MW532113
OC43	Human	MW532112
OC43	Human	MW532111
OC43	Human	MW532110
OC43	Human	MW532109
OC43	Human	MW532108
OC43	Human	MT118692
OC43	Human	MT118685
OC43	Human	MT118683
OC43	Human	MT118678
OC43	Human	MT118673
OC43	Human	MT118672
OC43	Human	MT118671
OC43	Human	MT118668
OC43	Human	MT118667
OC43	Human	NC_006213
OC43	Human	MN310478
OC43	Human	MN310476
OC43	Human	MN306053
OC43	Human	MN306043
OC43	Human	MN306042
OC43	Human	MN306041
OC43	Human	KY983588
OC43	Human	KY983585
OC43	Human	KY983583
OC43	Human	KY967361
OC43	Human	KY967360
OC43	Human	KY967359
OC43	Human	KY967358
OC43	Human	KY967356
OC43	Human	KY684759
OC43	Human	KY369907
OC43	Human	KY369906
OC43	Human	KY369905
OC43	Human	MN026165
OC43	Human	MN026164
OC43	Human	MK327281
OC43	Human	MK303625
OC43	Human	MK303624
OC43	Human	MK303623
OC43	Human	MK303622
OC43	Human	MK303621
OC43	Human	MK303620
OC43	Human	MK303619
OC43	Human	MH121121
OC43	Human	MG197723
OC43	Human	MG197722
OC43	Human	MG197721
OC43	Human	MG197720
OC43	Human	MG197719
OC43	Human	MG197718
OC43	Human	MG197717
OC43	Human	MG197716
OC43	Human	MG197715
OC43	Human	MG197714
OC43	Human	MG197713
OC43	Human	MG197712
OC43	Human	MG197711
OC43	Human	MG197710
OC43	Human	MG197709
OC43	Human	MG977452
OC43	Human	MG977451
OC43	Human	MF314143
OC43	Human	MF374985
OC43	Human	MF374983
OC43	Human	KY014282
OC43	Human	KY014281
OC43	Human	KY554973
OC43	Human	KX538979
OC43	Human	KX538978
OC43	Human	KX538977
OC43	Human	KX538976
OC43	Human	KX538975
OC43	Human	KX538974
OC43	Human	KX538973
OC43	Human	KX538972
OC43	Human	KX538971
OC43	Human	KX538970
OC43	Human	KX538969
OC43	Human	KX538968
OC43	Human	KX538967
OC43	Human	KX538966
OC43	Human	KX538965
OC43	Human	KX538964
OC43	Human	KX344031
OC43	Human	KU131570
OC43	Human	KF923925
OC43	Human	KF923924
OC43	Human	KF923923
OC43	Human	KF923922
OC43	Human	KF923921
OC43	Human	KF923920
OC43	Human	KF923919
OC43	Human	KF923918
OC43	Human	KF923917
OC43	Human	KF923916
OC43	Human	KF923915
OC43	Human	KF923914
OC43	Human	KF923913
OC43	Human	KF923912
OC43	Human	KF923911
OC43	Human	KF923910
OC43	Human	KF923909
OC43	Human	KF923908
OC43	Human	KF923907
OC43	Human	KF923905
OC43	Human	KF923904
OC43	Human	KF923903
OC43	Human	KF923902
OC43	Human	KF923901
OC43	Human	KF923899
OC43	Human	KF923898
OC43	Human	KF923897
OC43	Human	KF923895
OC43	Human	KF923894
OC43	Human	KF923893
OC43	Human	KF923892
OC43	Human	KF923890
OC43	Human	KF923889
OC43	Human	KF923887
OC43	Human	KF923886
OC43	Human	KF530099
OC43	Human	KF530098
OC43	Human	KF530097
OC43	Human	KF530096
OC43	Human	KF530095
OC43	Human	KF530094
OC43	Human	KF530093
OC43	Human	KF530092
OC43	Human	KF530091
OC43	Human	KF530090
OC43	Human	KF530089
OC43	Human	KF530088
OC43	Human	KF530087
OC43	Human	KF530086
OC43	Human	KF530085
OC43	Human	KF530084
OC43	Human	KF530083
OC43	Human	KF530082
OC43	Human	KF530081
OC43	Human	KF530080
OC43	Human	KF530079
OC43	Human	KF530078
OC43	Human	KF530077
OC43	Human	KF530076
OC43	Human	KF530075
OC43	Human	KF530074
OC43	Human	KF530073
OC43	Human	KF530072
OC43	Human	KF530071
OC43	Human	KF530070
OC43	Human	KF530069
OC43	Human	KF530068
OC43	Human	KF530067
OC43	Human	KF530066
OC43	Human	KF530065
OC43	Human	KF530064
OC43	Human	KF530063
OC43	Human	KF530062
OC43	Human	KF530061
OC43	Human	KF530060
OC43	Human	KF530059
OC43	Human	KF923906
OC43	Human	KF923900
OC43	Human	KF923896
OC43	Human	KF923891
OC43	Human	KF923888
OC43	Human	KP198611
OC43	Human	KP198610
OC43	Human	KJ958219
OC43	Human	KJ958218
OC43	Human	JN129835
OC43	Human	JN129834
OC43	Human	AY585229
OC43	Human	AY585228
OC43	Human	AY391777
OC43	Human	AY903460
OC43	Human	AY903459
MERS-CoV	Human	OL622036
MERS-CoV	Human	OL622035
MERS-CoV	Camel	MW545528
MERS-CoV	Camel	MW545527
MERS-CoV	Camel	MT226607
MERS-CoV	Camel	MT226606
MERS-CoV	Camel	MT226605
MERS-CoV	Camel	MT226604
MERS-CoV	Camel	MT226603
MERS-CoV	Camel	MT226602
MERS-CoV	Camel	MT226601
MERS-CoV	Camel	MT226600
MERS-CoV	Camel	MN758614
MERS-CoV	Camel	MN758613
MERS-CoV	Camel	MN758612
MERS-CoV	Camel	MN758611
MERS-CoV	Camel	MN758610
MERS-CoV	Camel	MN758609
MERS-CoV	Camel	MN758608
MERS-CoV	Camel	MN758607
MERS-CoV	Camel	MN758606
MERS-CoV	Camel	MN655017
MERS-CoV	Camel	MN655016
MERS-CoV	Camel	MN655015
MERS-CoV	Camel	MN655014
MERS-CoV	Camel	MN655013
MERS-CoV	Camel	MN655012
MERS-CoV	Camel	MN655011
MERS-CoV	Camel	MN655010
MERS-CoV	Camel	MN655009
MERS-CoV	Camel	MN655008
MERS-CoV	Camel	MN655007
MERS-CoV	Camel	MN655006
MERS-CoV	Camel	MN655005
MERS-CoV	Camel	MN655004
MERS-CoV	Camel	MN655003
MERS-CoV	Camel	MN655002
MERS-CoV	Camel	MN655001
MERS-CoV	Camel	MN655000
MERS-CoV	Camel	MN654999
MERS-CoV	Camel	MN654998
MERS-CoV	Camel	MN654997
MERS-CoV	Camel	MN654996
MERS-CoV	Camel	MN654995
MERS-CoV	Camel	MN654994
MERS-CoV	Camel	MN654993
MERS-CoV	Camel	MN654992
MERS-CoV	Camel	MN654991
MERS-CoV	Camel	MN654990
MERS-CoV	Camel	MN654989
MERS-CoV	Camel	MN654988
MERS-CoV	Camel	MN654987
MERS-CoV	Camel	MN654986
MERS-CoV	Camel	MN654985
MERS-CoV	Camel	MN654984
MERS-CoV	Camel	MN654983
MERS-CoV	Camel	MN654982
MERS-CoV	Camel	MN654981
MERS-CoV	Camel	MN654980
MERS-CoV	Camel	MN654979
MERS-CoV	Camel	MN654978
MERS-CoV	Camel	MN654977
MERS-CoV	Camel	MN654976
MERS-CoV	Camel	MN654975
MERS-CoV	Camel	MN654974
MERS-CoV	Camel	MN654973
MERS-CoV	Camel	MN654972
MERS-CoV	Camel	MN654971
MERS-CoV	Camel	MN654970
MERS-CoV	Human	NC_038294
MERS-CoV	Camel	MW086539
MERS-CoV	Camel	MW086538
MERS-CoV	Camel	MW086535
MERS-CoV	Camel	MW086534
MERS-CoV	Camel	MW086533
MERS-CoV	Camel	MW086532
MERS-CoV	Camel	MW086530
MERS-CoV	Camel	MW086529
MERS-CoV	Camel	MW086528
MERS-CoV	Camel	MW086527
MERS-CoV	Camel	KU740200
MERS-CoV	Human	NC_019843
MERS-CoV	Human	MT675269
MERS-CoV	Human	MT675268
MERS-CoV	Human	MT675266
MERS-CoV	Human	MT675265
MERS-CoV	Human	MT675264
MERS-CoV	Human	MT675263
MERS-CoV	Human	MT675262
MERS-CoV	Human	MT675261
MERS-CoV	Human	MT675260
MERS-CoV	Human	MT675259
MERS-CoV	Human	MT675257
MERS-CoV	Human	MT675256
MERS-CoV	Human	MT675255
MERS-CoV	Human	MT675253
MERS-CoV	Human	MN481986
MERS-CoV	Human	MN481985
MERS-CoV	Human	MN481984
MERS-CoV	Human	MN481983
MERS-CoV	Human	MN481982
MERS-CoV	Human	MN481981
MERS-CoV	Human	MN481980
MERS-CoV	Human	MN481979
MERS-CoV	Human	MN481978
MERS-CoV	Human	MN481977
MERS-CoV	Human	MN481976
MERS-CoV	Human	MN481975
MERS-CoV	Human	MN481973
MERS-CoV	Human	MN481971
MERS-CoV	Human	MN481970
MERS-CoV	Human	MN481969
MERS-CoV	Human	MN481968
MERS-CoV	Human	MN481967
MERS-CoV	Human	MN481966
MERS-CoV	Human	MN481965
MERS-CoV	Human	MN481964
MERS-CoV	Human	MN723544
MERS-CoV	Human	MN723543
MERS-CoV	Human	MN723542
MERS-CoV	Human	MK280984
MERS-CoV	Human	MN365233
MERS-CoV	Human	MN365232
MERS-CoV	Human	MN120514
MERS-CoV	Human	MN120513
MERS-CoV	Camel	KJ477103
MERS-CoV	Camel	MK564475
MERS-CoV	Camel	MK564474
MERS-CoV	Camel	MH259486
MERS-CoV	Camel	MH259485
MERS-CoV	Human	MH029552
MERS-CoV	Human	MK483839
MERS-CoV	Human	MK462256
MERS-CoV	Human	MK462255
MERS-CoV	Human	MK462254
MERS-CoV	Human	MK462253
MERS-CoV	Human	MK462252
MERS-CoV	Human	MK462251
MERS-CoV	Human	MK462250
MERS-CoV	Human	MK462249
MERS-CoV	Human	MK462248
MERS-CoV	Human	MK462247
MERS-CoV	Human	MK462246
MERS-CoV	Human	MK462245
MERS-CoV	Human	MK462244
MERS-CoV	Human	MK462243
MERS-CoV	Human	MK129253
MERS-CoV	Human	MG757605
MERS-CoV	Human	MG757604
MERS-CoV	Human	MG757603
MERS-CoV	Human	MG757602
MERS-CoV	Human	MG757601
MERS-CoV	Human	MG757600
MERS-CoV	Human	MG757599
MERS-CoV	Human	MG757598
MERS-CoV	Human	MG757597
MERS-CoV	Human	MG757596
MERS-CoV	Human	MG757595
MERS-CoV	Human	MG757594
MERS-CoV	Human	MG757593
MERS-CoV	Camel	MK357909
MERS-CoV	Camel	MK357908
MERS-CoV	Camel	MH734115
MERS-CoV	Camel	MH734114
MERS-CoV	Human	MK039553
MERS-CoV	Human	MK039552
MERS-CoV	Human	MK052676
MERS-CoV	Human	MG520076
MERS-CoV	Human	MG520075
MERS-CoV	Human	MG546331
MERS-CoV	Human	MG546330
MERS-CoV	Human	MH822886
MERS-CoV	Human	MF000460
MERS-CoV	Human	MF000459
MERS-CoV	Human	MF000458
MERS-CoV	Human	MF000457
MERS-CoV	Human	MH310912
MERS-CoV	Human	MH310911
MERS-CoV	Human	MH310910
MERS-CoV	Human	MH310909
MERS-CoV	Human	MG912608
MERS-CoV	Human	MG912607
MERS-CoV	Human	MG912605
MERS-CoV	Human	MG912603
MERS-CoV	Human	MG912602
MERS-CoV	Human	MG912601
MERS-CoV	Human	MG912600
MERS-CoV	Human	MG912599
MERS-CoV	Human	MG912598
MERS-CoV	Human	MG912596
MERS-CoV	Human	MG912595
MERS-CoV	Human	MF741836
MERS-CoV	Human	MF741835
MERS-CoV	Human	MF741834
MERS-CoV	Human	MF741833
MERS-CoV	Human	MF741832
MERS-CoV	Human	MF741831
MERS-CoV	Human	MF741830
MERS-CoV	Human	MF741829
MERS-CoV	Human	MF741828
MERS-CoV	Human	MF741827
MERS-CoV	Human	MF741826
MERS-CoV	Human	MF741825
MERS-CoV	Human	MF741837
MERS-CoV	Human	MG366483
MERS-CoV	Human	MH432120
MERS-CoV	Human	MH395139
MERS-CoV	Human	MH454272
MERS-CoV	Human	MH306207
MERS-CoV	Human	MH013216
MERS-CoV	Camel	MG923481
MERS-CoV	Camel	MG923480
MERS-CoV	Camel	MG923479
MERS-CoV	Camel	MG923478
MERS-CoV	Camel	MG923477
MERS-CoV	Camel	MG923476
MERS-CoV	Camel	MG923475
MERS-CoV	Camel	MG923474
MERS-CoV	Camel	MG923473
MERS-CoV	Camel	MG923472
MERS-CoV	Camel	MG923471
MERS-CoV	Camel	MG923470
MERS-CoV	Camel	MG923469
MERS-CoV	Camel	MG923468
MERS-CoV	Camel	MG923467
MERS-CoV	Camel	MG923466
MERS-CoV	Human	KY688124
MERS-CoV	Human	KY688123
MERS-CoV	Human	KY688122
MERS-CoV	Human	KY688121
MERS-CoV	Human	KY688120
MERS-CoV	Human	KY688119
MERS-CoV	Human	KY688118
MERS-CoV	Camel	KY673149
MERS-CoV	Human	KY673148
MERS-CoV	Camel	KY581700
MERS-CoV	Camel	KY581699
MERS-CoV	Camel	KY581698
MERS-CoV	Camel	KY581697
MERS-CoV	Camel	KY581696
MERS-CoV	Camel	KY581695
MERS-CoV	Human	KY581694
MERS-CoV	Human	KY581693
MERS-CoV	Human	KY581692
MERS-CoV	Human	KY581691
MERS-CoV	Human	KY581690
MERS-CoV	Human	KY581689
MERS-CoV	Human	KY581688
MERS-CoV	Human	KY581687
MERS-CoV	Human	KY581686
MERS-CoV	Human	KY581685
MERS-CoV	Human	KY581684
MERS-CoV	Human	MG366883
MERS-CoV	Human	MG366882
MERS-CoV	Human	MG366881
MERS-CoV	Human	MG366880
MERS-CoV	Camel	MF598722
MERS-CoV	Camel	MF598721
MERS-CoV	Camel	MF598720
MERS-CoV	Camel	MF598719
MERS-CoV	Camel	MF598717
MERS-CoV	Camel	MF598716
MERS-CoV	Camel	MF598715
MERS-CoV	Camel	MF598714
MERS-CoV	Camel	MF598713
MERS-CoV	Camel	MF598712
MERS-CoV	Camel	MF598711
MERS-CoV	Camel	MF598710
MERS-CoV	Camel	MF598709
MERS-CoV	Camel	MF598708
MERS-CoV	Camel	MF598707
MERS-CoV	Camel	MF598706
MERS-CoV	Camel	MF598705
MERS-CoV	Camel	MF598704
MERS-CoV	Camel	MF598703
MERS-CoV	Camel	MF598702
MERS-CoV	Camel	MF598701
MERS-CoV	Camel	MF598700
MERS-CoV	Camel	MF598699
MERS-CoV	Camel	MF598698
MERS-CoV	Camel	MF598697
MERS-CoV	Camel	MF598696
MERS-CoV	Camel	MF598695
MERS-CoV	Camel	MF598694
MERS-CoV	Camel	MF598693
MERS-CoV	Camel	MF598692
MERS-CoV	Camel	MF598691
MERS-CoV	Camel	MF598690
MERS-CoV	Camel	MF598689
MERS-CoV	Camel	MF598688
MERS-CoV	Camel	MF598687
MERS-CoV	Camel	MF598686
MERS-CoV	Camel	MF598685
MERS-CoV	Camel	MF598684
MERS-CoV	Camel	MF598683
MERS-CoV	Camel	MF598682
MERS-CoV	Camel	MF598681
MERS-CoV	Camel	MF598680
MERS-CoV	Camel	MF598679
MERS-CoV	Camel	MF598678
MERS-CoV	Camel	MF598677
MERS-CoV	Camel	MF598676
MERS-CoV	Camel	MF598675
MERS-CoV	Camel	MF598674
MERS-CoV	Camel	MF598673
MERS-CoV	Camel	MF598672
MERS-CoV	Camel	MF598671
MERS-CoV	Camel	MF598670
MERS-CoV	Camel	MF598669
MERS-CoV	Camel	MF598668
MERS-CoV	Camel	MF598667
MERS-CoV	Camel	MF598666
MERS-CoV	Camel	MF598665
MERS-CoV	Camel	MF598664
MERS-CoV	Camel	MF598663
MERS-CoV	Camel	MF598662
MERS-CoV	Camel	MF598661
MERS-CoV	Camel	MF598660
MERS-CoV	Camel	MF598659
MERS-CoV	Camel	MF598658
MERS-CoV	Camel	MF598657
MERS-CoV	Camel	MF598656
MERS-CoV	Camel	MF598655
MERS-CoV	Camel	MF598654
MERS-CoV	Camel	MF598653
MERS-CoV	Camel	MF598652
MERS-CoV	Camel	MF598651
MERS-CoV	Camel	MF598650
MERS-CoV	Camel	MF598649
MERS-CoV	Camel	MF598648
MERS-CoV	Camel	MF598647
MERS-CoV	Camel	MF598646
MERS-CoV	Camel	MF598645
MERS-CoV	Camel	MF598644
MERS-CoV	Camel	MF598643
MERS-CoV	Camel	MF598641
MERS-CoV	Camel	MF598640
MERS-CoV	Camel	MF598639
MERS-CoV	Camel	MF598638
MERS-CoV	Camel	MF598637
MERS-CoV	Camel	MF598636
MERS-CoV	Camel	MF598635
MERS-CoV	Camel	MF598634
MERS-CoV	Camel	MF598633
MERS-CoV	Camel	MF598632
MERS-CoV	Camel	MF598630
MERS-CoV	Camel	MF598629
MERS-CoV	Camel	MF598628
MERS-CoV	Camel	MF598627
MERS-CoV	Camel	MF598626
MERS-CoV	Camel	MF598625
MERS-CoV	Camel	MF598624
MERS-CoV	Camel	MF598623
MERS-CoV	Camel	MF598622
MERS-CoV	Camel	MF598621
MERS-CoV	Camel	MF598620
MERS-CoV	Camel	MF598619
MERS-CoV	Camel	MF598618
MERS-CoV	Camel	MF598617
MERS-CoV	Camel	MF598616
MERS-CoV	Camel	MF598615
MERS-CoV	Camel	MF598614
MERS-CoV	Camel	MF598613
MERS-CoV	Camel	MF598612
MERS-CoV	Camel	MF598611
MERS-CoV	Camel	MF598610
MERS-CoV	Camel	MF598609
MERS-CoV	Camel	MF598608
MERS-CoV	Camel	MF598607
MERS-CoV	Camel	MF598606
MERS-CoV	Camel	MF598605
MERS-CoV	Camel	MF598604
MERS-CoV	Camel	MF598603
MERS-CoV	Camel	MF598602
MERS-CoV	Camel	MF598601
MERS-CoV	Camel	MF598600
MERS-CoV	Camel	MF598599
MERS-CoV	Camel	MF598598
MERS-CoV	Camel	MF598597
MERS-CoV	Camel	MF598596
MERS-CoV	Camel	MF598595
MERS-CoV	Camel	MF598594
MERS-CoV	Human	MG011359
MERS-CoV	Human	MG011358
MERS-CoV	Human	MG011357
MERS-CoV	Human	MG011355
MERS-CoV	Human	MG011354
MERS-CoV	Human	MG011353
MERS-CoV	Human	MG011352
MERS-CoV	Human	MG011351
MERS-CoV	Human	MG011345
MERS-CoV	Human	MG011342
MERS-CoV	Human	MG011362
MERS-CoV	Human	MG011361
MERS-CoV	Human	MG011360
MERS-CoV	Human	MG011356
MERS-CoV	Human	MG011350
MERS-CoV	Human	MG011349
MERS-CoV	Human	MG011348
MERS-CoV	Human	MG011347
MERS-CoV	Human	MG011346
MERS-CoV	Human	MG011344
MERS-CoV	Human	MG011343
MERS-CoV	Human	MG011341
MERS-CoV	Human	MG011340
MERS-CoV	Human	KT225476
MERS-CoV	Human	KT326819
MERS-CoV	Human	KX154694
MERS-CoV	Human	KX154693
MERS-CoV	Human	KX154692
MERS-CoV	Human	KX154691
MERS-CoV	Human	KX154690
MERS-CoV	Human	KX154689
MERS-CoV	Human	KX154688
MERS-CoV	Human	KX154687
MERS-CoV	Human	KX154686
MERS-CoV	Human	KX154685
MERS-CoV	Human	KX154684
MERS-CoV	Camel	KX108946
MERS-CoV	Camel	KX108945
MERS-CoV	Camel	KX108944
MERS-CoV	Camel	KX108943
MERS-CoV	Camel	KX108942
MERS-CoV	Camel	KX108941
MERS-CoV	Camel	KX108940
MERS-CoV	Camel	KX108939
MERS-CoV	Camel	KX108938
MERS-CoV	Camel	KX108937
MERS-CoV	Human	KT861628
MERS-CoV	Human	KT861627
MERS-CoV	Camel	KT877351
MERS-CoV	Camel	KT877350
MERS-CoV	Camel	KT368860
MERS-CoV	Human	KU710264
MERS-CoV	Human	KU851864
MERS-CoV	Human	KU851863
MERS-CoV	Human	KU851862
MERS-CoV	Human	KU851861
MERS-CoV	Human	KU851860
MERS-CoV	Human	KU851859
MERS-CoV	Human	KX034100
MERS-CoV	Human	KX034099
MERS-CoV	Human	KX034098
MERS-CoV	Human	KX034097
MERS-CoV	Human	KX034096
MERS-CoV	Human	KX034095
MERS-CoV	Human	KX034094
MERS-CoV	Human	KX034093
MERS-CoV	Human	KU233364
MERS-CoV	Human	KU233363
MERS-CoV	Human	KU233362
MERS-CoV	Human	KP209313
MERS-CoV	Human	KP209312
MERS-CoV	Human	KP209311
MERS-CoV	Human	KP209310
MERS-CoV	Human	KP209309
MERS-CoV	Human	KP209308
MERS-CoV	Human	KP209307
MERS-CoV	Human	KP209306
MERS-CoV	Human	KU308549
MERS-CoV	Human	KT026456
MERS-CoV	Human	KT026455
MERS-CoV	Human	KT026454
MERS-CoV	Human	KT026453
MERS-CoV	Human	KT868876
MERS-CoV	Human	KT868875
MERS-CoV	Human	KT868874
MERS-CoV	Human	KT868873
MERS-CoV	Human	KT868872
MERS-CoV	Human	KT868870
MERS-CoV	Human	KT868869
MERS-CoV	Human	KT868868
MERS-CoV	Human	KT868867
MERS-CoV	Human	KT868866
MERS-CoV	Human	KT868865
MERS-CoV	Human	KT374057
MERS-CoV	Human	KT374056
MERS-CoV	Human	KT374055
MERS-CoV	Human	KT374054
MERS-CoV	Human	KT374053
MERS-CoV	Human	KT374052
MERS-CoV	Human	KT374051
MERS-CoV	Human	KT374050
MERS-CoV	Human	KT806055
MERS-CoV	Human	KT806054
MERS-CoV	Human	KT806053
MERS-CoV	Human	KT806052
MERS-CoV	Human	KT806051
MERS-CoV	Human	KT806050
MERS-CoV	Human	KT806049
MERS-CoV	Human	KT806048
MERS-CoV	Human	KT806047
MERS-CoV	Human	KT806046
MERS-CoV	Human	KT806045
MERS-CoV	Human	KT806044
MERS-CoV	Camel	KU242424
MERS-CoV	Camel	KU242423
MERS-CoV	Camel	KT368890
MERS-CoV	Camel	KT368889
MERS-CoV	Camel	KT368888
MERS-CoV	Camel	KT368887
MERS-CoV	Camel	KT368886
MERS-CoV	Camel	KT368885
MERS-CoV	Camel	KT368884
MERS-CoV	Camel	KT368883
MERS-CoV	Camel	KT368882
MERS-CoV	Camel	KT368881
MERS-CoV	Camel	KT368880
MERS-CoV	Camel	KT368879
MERS-CoV	Camel	KT368878
MERS-CoV	Camel	KT368877
MERS-CoV	Camel	KT368876
MERS-CoV	Camel	KT368875
MERS-CoV	Camel	KT368874
MERS-CoV	Camel	KT368873
MERS-CoV	Camel	KT368872
MERS-CoV	Camel	KT368871
MERS-CoV	Camel	KT368870
MERS-CoV	Camel	KT368869
MERS-CoV	Camel	KT368868
MERS-CoV	Camel	KT368867
MERS-CoV	Camel	KT368866
MERS-CoV	Camel	KT368865
MERS-CoV	Camel	KT368864
MERS-CoV	Camel	KT368863
MERS-CoV	Camel	KT368862
MERS-CoV	Camel	KT368861
MERS-CoV	Camel	KT368859
MERS-CoV	Camel	KT368858
MERS-CoV	Camel	KT368857
MERS-CoV	Camel	KT368856
MERS-CoV	Camel	KT368855
MERS-CoV	Camel	KT368854
MERS-CoV	Camel	KT368853
MERS-CoV	Camel	KT368852
MERS-CoV	Camel	KT368851
MERS-CoV	Camel	KT368850
MERS-CoV	Camel	KT368849
MERS-CoV	Camel	KT368848
MERS-CoV	Camel	KT368847
MERS-CoV	Camel	KT368846
MERS-CoV	Camel	KT368845
MERS-CoV	Camel	KT368844
MERS-CoV	Camel	KT368843
MERS-CoV	Camel	KT368842
MERS-CoV	Camel	KT368841
MERS-CoV	Camel	KT368840
MERS-CoV	Camel	KT368839
MERS-CoV	Camel	KT368838
MERS-CoV	Camel	KT368837
MERS-CoV	Camel	KT368836
MERS-CoV	Camel	KT368835
MERS-CoV	Camel	KT368834
MERS-CoV	Camel	KT368833
MERS-CoV	Camel	KT368832
MERS-CoV	Camel	KT368831
MERS-CoV	Camel	KT368830
MERS-CoV	Camel	KT368829
MERS-CoV	Camel	KT368828
MERS-CoV	Camel	KT368827
MERS-CoV	Camel	KT368826
MERS-CoV	Camel	KT368825
MERS-CoV	Camel	KT368824
MERS-CoV	Camel	KT751244
MERS-CoV	Human	KT121581
MERS-CoV	Human	KT121580
MERS-CoV	Human	KT121579
MERS-CoV	Human	KT121577
MERS-CoV	Human	KT121576
MERS-CoV	Human	KT121575
MERS-CoV	Human	KT121574
MERS-CoV	Human	KT121573
MERS-CoV	Human	KT121572
MERS-CoV	Human	KM027262
MERS-CoV	Human	KM027261
MERS-CoV	Human	KM027260
MERS-CoV	Human	KM027259
MERS-CoV	Human	KM027258
MERS-CoV	Human	KM027257
MERS-CoV	Human	KM027256
MERS-CoV	Human	KM027255
MERS-CoV	Human	KJ813439
MERS-CoV	Human	KT029139
MERS-CoV	Human	KT006149
MERS-CoV	Human	KT156561
MERS-CoV	Human	KT156560
MERS-CoV	Human	KT036374
MERS-CoV	Human	KT036373
MERS-CoV	Human	KT036372
MERS-CoV	Human	KR011266
MERS-CoV	Human	KR011265
MERS-CoV	Human	KR011264
MERS-CoV	Human	KR011263
MERS-CoV	Human	KJ361503
MERS-CoV	Camel	KP719933
MERS-CoV	Camel	KP719932
MERS-CoV	Camel	KP719931
MERS-CoV	Camel	KP719930
MERS-CoV	Camel	KP719929
MERS-CoV	Camel	KP719928
MERS-CoV	Camel	KP719927
MERS-CoV	Human	KM210278
MERS-CoV	Human	KM210277
MERS-CoV	Human	KP223131
MERS-CoV	Camel	KJ650098
MERS-CoV	Camel	KJ650297
MERS-CoV	Camel	KJ650296
MERS-CoV	Camel	KJ650295
MERS-CoV	Human	KF600652
MERS-CoV	Human	KF600651
MERS-CoV	Human	KF600647
MERS-CoV	Human	KF600645
MERS-CoV	Human	KF600644
MERS-CoV	Human	KF600634
MERS-CoV	Human	KF600632
MERS-CoV	Human	KF600630
MERS-CoV	Human	KF600628
MERS-CoV	Human	KF600627
MERS-CoV	Human	KF600620
MERS-CoV	Human	KF600612
MERS-CoV	Human	KF192507
MERS-CoV	Human	KF186565
MERS-CoV	Human	KF186567
MERS-CoV	Human	KF186566
MERS-CoV	Human	KF186564
MERS-CoV	Human	KM015348
MERS-CoV	Human	KF958702
MERS-CoV	Camel	KF917527
MERS-CoV	Human	KJ556336
MERS-CoV	Camel	KJ477102
MERS-CoV	Human	KJ829365
MERS-CoV	Camel	KJ713299
MERS-CoV	Camel	KJ713298
MERS-CoV	Camel	KJ713297
MERS-CoV	Camel	KJ713296
MERS-CoV	Camel	KJ713295
MERS-CoV	Human	KJ156942
MERS-CoV	Human	KJ156952
MERS-CoV	Human	KJ156949
MERS-CoV	Human	KJ156944
MERS-CoV	Human	KJ156934
MERS-CoV	Human	KJ156910
MERS-CoV	Human	KJ156881
MERS-CoV	Human	KJ156874
MERS-CoV	Human	KJ156869
MERS-CoV	Human	KJ156866
MERS-CoV	Human	KF961222
MERS-CoV	Human	KF961221
MERS-CoV	Human	KF745068
MERS-CoV	Human	KC164505
MERS-CoV	Human	KC667074
MERS-CoV	Human	KC776174
MERS-CoV	Human	JX869059
